# Supplementary material for: Hospital Variation in Cancer Treatments and Survival OutComes of Advanced Melanoma Patients: Nationwide Quality Assurance in The Netherlands
Source: Cancers (Basel). 2021 Oct 11;13(20):5077. doi: 10.3390/cancers13205077 (PMC8533953; doi:10.3390/cancers13205077)
Supplement: Supplementary file 1 [file cancers-13-05077-s001.zip]

Archive with 1 entries (1 files):
- cancers-1347836-supplementary.pdf
